# Supplementary material for: Fecal bacteria transplantation replicates aerobic exercise to reshape the gut microbiota in mice to inhibit high-fat diet-induced atherosclerosis
Source: PLoS One. 2025 Feb 4;20(2):e0314698. doi: 10.1371/journal.pone.0314698 (PMC11793757; doi:10.1371/journal.pone.0314698)
Supplement: S1 Table — (XLSX) [file pone.0314698.s001.xlsx]

## Sheet: ACE index 
A	C	AS	F
304.738	275.901	267.305	336.672
398.401	301.774	162.779	361.46
254.25	232.206	323.327	354
336.853	297	291.259	314.726
287.358	204.411	290.412	320
428.915	243.793	280.732	332.2
383.875	211.88	309.465	391
343.416	315.327	226.869	339.203
357.453	286.166	285.537	321.215
	309.45

## Sheet:   Shannon index
A	C	AS	F
5.01776	4.47821	4.36149	4.68974
5.32222	3.88109	3.74118	4.52739
4.49783	4.75097	3.87676	5.20531
4.63439	3.38413	4.15432	4.55262
4.14984	4.33874	4.11276	4.59486
5.3741	3.61846	3.77016	5.15127
5.23314	4.09612	4.44173	4.78383
4.35078	4.58401	4.27675	4.26008
4.68252	3.71013	4.73146	4.96277
	4.48089
